# Supplementary material for: CYFIP1 Coordinates mRNA Translation and Cytoskeleton Remodeling to Ensure Proper Dendritic Spine Formation
Source: Neuron. 2013 Sep 18;79(6):1169–82. doi: 10.1016/j.neuron.2013.06.039 (PMC3781321; doi:10.1016/j.neuron.2013.06.039)
Supplement: Document S2. Tables S1–S6 — Table S1. Surface Accessible Surface (SAS) of the Lys743, (side chain and backbone) for the free CYFIP1 or CYFIP1 embedded within the WRC. Table S2. MS analysis of the proteins co-immunoprecipitating with CYFIP1 in whole cortical lysates. Swissprot protein names and accession numbers are reported. The number of single peptides is also indicated. Table S3. Aliases of the CYFIP1 co-interacting proteins identified by MS. Swissprot name, Swissprot and MGI accession number, and a list of gene/protein aliases are reported. Proteins are reported in alphabetical order. Table S4. CYFIP1 interactome at synapses. MS analysis of the proteins co-immunoprecipitating with CYFIP1 in cortical synaptoneurosomes. Protein names and accession numbers are reported according to Swissprot. The number of single peptides is also indicated. Table S5. Involvement of the CYFIP1 interactors in neuropsychiatric disorders. Swissprot name, Gene ID, OMIM ID of CYFIP1 interactors is reported. The genes were annotated for their involvement in diseases based on literature or GWAS study (Schizophrenia). The following disorders were annotated: Intellectual Disability (ID), Autism Spectrum Disorder (ASD), Attention Deficit Hyperactivity Disorder (ADHD), Schizophrenia (SCZ), Major Depressive Disorder (MDD) and Alzheimer's disease (AD). The last column indicates the p value of the association of the gene with Schizophrenia using VEGAS software. Table S6. Gene-based association results for CYFIP1 co-interactors in Schizophrenia. Gene names of the CYFIP1 co-interactors are reported together with the total number of SNPs available in the gene, and the gene-based p-value and the name of the most significant SNP. [file mmc2.xlsx]

## Sheet: Table S1
	Supplementary Table 1
	Lys743	Free CYFIP1	CYFIP1 within the WRC
	solvent-accessible surface
	Total	38.3 Å²	23.3 Å²
	Side chain	34.2 Å²	17.2 Å²
	Backbone	4.1 Å²	4.1 Å²

## Sheet: Table S2
	Supplementary Table 2
	Protein names	Uniprot Acc	Tot unique pept
	Cytoplasmic FMR1 interacting protein 1 (CYFIP1)	Q7TMB8	7
	Polyadenylate-binding protein 1 (PABP-1)	P29341	18
	Constitutive coactivator of PPAR-gamma-like protein 1 (FAM120A)	Q6A0A9	12
	Regulator of nonsense transcripts 1 (UPF1)	Q9EPU0	10
	Poly A binding protein, cytoplasmic 4 (PABPC4)	Q91YZ8	9
	Transcriptional activator protein Pur-beta (PURB)	O35295	8
	Heat shock cognate 71 kDa protein (HSPA8)	P63017	8
	Caprin-1	Q60865	7
	Purine-rich element-binding protein gamma (PURG)	Q8R4E6	6
	Heterogeneous nuclear ribonucleoprotein H (hnRNPH)	O35737	5
	ELAV-like protein 4 (ELAVL4)	Q61701	5
	Microtubule-associated protein 2 (MAP-2)	P20357	5
	ELAV-like protein 3 (ELAVL3)	Q60900	5
	Heterogeneous nuclear ribonucleoprotein Q (HnRNPQ)	Q7TMK9	4
	ELAV-like protein 1 (ELAVL1)	P70372	4
	Dynactin subunit 2 (DCTN2)	Q99KJ8	3
	Fragile X mental retardation protein 1 homolog (FMRP)	P35922	3
	La-related protein 1 (LARP1)	Q6ZQ58	2
	40S ribosomal protein S3 (Rps3)	P62908	2
	Heterogeneous nuclear ribonucleoprotein G (HnRNPG)	O35479	2
	U2-associated protein SR140 (SR140)	Q6NV83	1
	Constitutive coactivator of PPAR-gamma-like protein 2 (FAM120C)	Q8C3F2	1
	Cholesterol 24-hydroxylase (CYP46)	Q9WVK8	1
	60S ribosomal protein L10 (Rpl10)	Q6ZWV3	1
	Peroxiredoxin-2 (PRDX2)	Q61171	1
	La-related protein 4B (LARP4B)	Q6A0A2	1
	Wiskott-Aldrich syndrome protein family member 1 (WAVE1)	Q8R5H6	1
	UPF0515 protein C19orf66 homolog	Q8CAK3	1

## Sheet: Table S3
	Supplementary Table 3
	Protein names	Uniprot Acc	MGI symbol	Aliases
	40S ribosomal protein S3 (Rps3)	P62908	MGI:1350917	Rps3, D7Ertd795e
	60S ribosomal protein L10 (Rpl10)	Q6ZWV3	/	Rpl10, Qm
	Abl interactor 2 (ABI2)	P62484	MGI: 106913	Abi2, 8430425M24Rik
	AP-2 complex subunit alpha-1 (AP-2)	P17426	MGI:101921	Ap2a1, Adtaa, Clapa1
	Brain-specific angiogenesis inhibitor 1-associated protein 2 (BAIAP2)	Q8BKX1	MGI:2137336	Baiap2, IRSp53
	Caprin-1	Q60865	MGI:1858234	Caprin1, Gpiap, Gpiap1, Gpip137, M11s1, Rng105
	Cholesterol 24-hydroxylase (CYP46)	Q9WVK8	MGI:1341877	Cyp46a1, Cyp46
	Constitutive coactivator of PPAR-gamma-like protein 1 (FAM120A)	Q6A0A9	MGI:2446163	Fam120a, Ossa, Kiaa0183
	Constitutive coactivator of PPAR-gamma-like protein 2 (FAM120C)	Q8C3F2	MGI:2387687	Fam120c, D930001I21Rik, orf34
	Cytoplasmic FMR1 interacting protein 1 (CYFIP1)	Q7TMB8	MGI:1338801	Cyfip1, E030028J09Rik, l(7)1Rl, l7Rl1, P140SRA-1, pl-1, Shyc, Sra-1
	Dynactin subunit 2 (DCTN2)	Q99KJ8	MGI:107733	Dctn2, 2310042E05Rik, C130077D06Rik, DCTN-50, p50, RBP50
	ELAV-like protein 1 (ELAVL1)	P70372	MGI:1100851	Elavl1, Hur, 2410055N02Rik, Hua, W91709
	ELAV-like protein 2 (ELAVL2)	Q60899	MGI:1100887	Elavl2, Hub, mel-N1
	ELAV-like protein 3 (ELAVL3)	Q60900	MGI:109157	Elavl3, Huc, 2600009P04Rik, mHuC
	ELAV-like protein 4 (ELAVL4)	Q61701	MGI:107427	Elavl4, Hud
	ERC protein 2 (ERC2)	Q6PH08	MGI:1098749	Erc2, Cast1, D14Ertd171e, Kiaa0378, D14Ertd171e, ELKS2alpha
	Fragile X mental retardation protein 1 homolog (FMRP)	P35922	MGI:95564	Fmr1
	Heat shock cognate 71 kDa protein (HSPA8)	P63017	MGI:105384	Hspa8, 2410008N15Rik, Hsc70, Hsc71, Hsc73, Hsp73
	Heterogeneous nuclear ribonucleoprotein G (HnRNPG)	O35479	MGI:1343045	Hnrnpg, Rbmx, Hnrpg, Rbmxp1, Rbmxrt
	Heterogeneous nuclear ribonucleoprotein H (hnRNPH)	O35737	MGI:1891925	HnrnpH, Hnrph, Hnrph1, E430005G16Rik
	Heterogeneous nuclear ribonucleoprotein Q (HnRNPQ)	Q7TMK9	MGI:1891690	Syncrip, Hnrpq, Nsap1, Nsap1l, 2610109K23Rik, 4632417O19Rik, GRY-RBP, pp68
	Homer protein homolog 1 (HOMER1)	Q9Z2Y3	MGI:1347345	Homer1, Vesl1, PSD-Zip45, Ves-1
	La-related protein 1 (LARP1)	Q6ZQ58	MGI:1890165	Larp1, Larp, 1810024J12Rik, 3110040D16Rik, mKIAA0731
	La-related protein 4B (LARP4B)	Q6A0A2	MGI:106330	Larp4b, Larp5, D13Wsu64e, Kiaa0217
	Microtubule-associated protein 2 (MAP-2)	P20357	MGI:97175	Map2, Map-2, Mtap2
	Nck-associated protein 1 (NCKAP1)	P28660	MGI:1355333	Nckap1, H19, Hem-2, Hem2, mh19, Nap1, Kiaa0587
	Peroxiredoxin-2 (PRDX2)	Q61171	MGI:109486	Prdx2, Tdpx1, Tpx, protector protein, PRP, Prx II-1, PrxII,
	Poly A binding protein, cytoplasmic 4 (PABPC4)	Q91YZ8	MGI:2385206	Pabp4
	Polyadenylate-binding protein 1 (PABP-1)	P29341	MGI:1349722	Pabpc1, Pabp1, Pabpl1
	Purine-rich element-binding protein gamma (PURG)	Q8R4E6	MGI:1922279	Purg, 4930486B15Rik
	Regulator of nonsense transcripts 1 (UPF1)	Q9EPU0	MGI:107995	Upf1, Rent1, NORF1, B430202H16Rik, PNORF-1
	Rho GTPase-activating protein RICH2 (RICH2)	Q5SSM3	MGI:2144423	Rich2, Arhgap44
	Transcriptional activator protein Pur-beta (PURB)	O35295	MGI:1338779	Purb, 2310015K15Rik, Cager-2, D11Bwg0414e
	U2-associated protein SR140 (SR140)	Q6NV83	MGI:1915208	Sr140, 2610101N10Rik
	UPF0515 protein C19orf66 homolog	Q8CAK3	MGI:2441788	A230050P20Rik
	Wiskott-Aldrich syndrome protein family member 1 (WAVE1)	Q8R5H6	MGI: 1890563	Wave1, WAVE, Wasf1, Scar

## Sheet: Table S4
	Supplementary Table 4
	Protein names	Uniprot Acc	Tot unique pept
	Polyadenylate-binding protein 1 (PABP-1)	P29341	41
	Cytoplasmic FMR1 interacting protein 1 (CYFIP1)	Q7TMB8	36
	Rho GTPase-activating protein RICH2 (RICH2)	Q5SSM3	25
	Dynactin subunit 2 (DCTN2)	Q99KJ8	22
	Dynactin subunit 1 (DCTN1)	O08788	20
	Heterogeneous nuclear ribonucleoprotein Q (HnRNPQ)	Q7TMK9	18
	AP-2 complex subunit alpha-1 (AP-2)	P17426	18
	ELAV-like protein 3 (ELAVL3)	Q60900	16
	Nck-associated protein 1 (NCKAP1)	P28660	15
	ELAV-like protein 2 (ELAVL2)	Q60899	12
	Abl interactor 1 (ABI1)	Q8CBW3	11
	Wiskott-Aldrich syndrome protein family member 1 (WAVE1)	Q8R5H6	10
	Brain-specific angiogenesis inhibitor 1-associated protein 2 (BAIAP2)	Q8BKX1	7
	Homer protein homolog 1 (HOMER1)	Q9Z2Y3	5
	ERC protein 2 (ERC2)	Q6PH08	3
	Abl interactor 2 (ABI2)	P62484	1
	Fragile X mental retardation protein 1 homolog (FMRP)	P35922	1

## Sheet: Table S5
	Supplementary Table 5
	Protein names	Gene ID	OMIM ID	Position	Associated diseases as implicated in literature	Gene-based P with SCZ
	40S ribosomal protein S3 (Rps3)	6188	600454	11q13.3-13.5		p-value=0,02129
	60S ribosomal protein L10 (Rpl10)	6134	312173	Xq28	ASD (Klauck et al., 2006; Gong et al., 2009); ID (Vandewalle et al., 2009)
	Abl interactor 1 (ABI1)	10006	603050	10p12.1
	Abl interactor 2 (ABI2)	10152	606442	2q33
	AP-2 complex subunit alpha-1 (AP2A1)	160	601026	19q13.33
	Brain-specific angiogenesis inhibitor 1-associated protein 2 (BAIAP2)	10458	605475	17q25	ADHD (Ribases et al., 2009); ASD (Toma et al., 2011; Levy et al., 2011)	p-value=0,03388
	Caprin-1	4076	601178	11p13	MDD (Spijker et al., 2010)
	Cholesterol 24-hydroxylase (CYP46)	10858	604087	14q32.2	AD (Kölsch et al., 2002; Garcia et al., 2009; He et al., 2012)
	Constitutive coactivator of PPAR-gamma-like protein 1 (FAM120A)	23196	612265	9q22.31		p-value=0,00064
	Constitutive coactivator of PPAR-gamma-like protein 2 (FAM120C)	54954	300741	Xp11.22	ASD (Qiao et al., 2008)
	Cytoplasmic FMR1 interacting protein 1 (CYFIP1)	23191	606322	15q11.2
	Dynactin subunit 1 (DCTN1)	1639	601143	2p13	SCZ (Kurian et al., 2011); MDD (Farrer et al., 2009)
	Dynactin subunit 2 (DCTN2)	10540	607376	12q13.2-13.3
	ELAV-like protein 1 (ELAVL1)	1994	603466	19p13.2	ASD (Garbett et al., 2008)
	ELAV-like protein 2 (ELAVL2)	1993	601673	9p21.3	SCZ (Yamada et al., 2011); AD (Amadio et al.., 2009)
	ELAV-like protein 3 (ELAVL3)	1995	603458	19p13.2	AD (Amadio et al., 2009)
	ELAV-like protein 4 (ELAVL4)	1996	168360	1p34	AD (Amadio et al., 2009)	p-value=0,00759
	ERC protein 2 (ERC2)	26059		3p14.3
	Eukaryotic translation initiation factor 4E (eIF4E)	1977	133440	4q21-q25	ASD (Neves-Pereira et al., 2009; Trikalinos et al., 2006; Yonan et al., 2003)
	Fragile X mental retardation protein 1 homolog (FMRP)	2332	309550	Xq27.3
	Heat shock cognate 71 kDa protein (HSPA8)	3312	600816	11q24.1	SCZ (Kim et al., 2001; Pae et al., 2005; Pae et al., 2009)
	Heterogeneous nuclear ribonucleoprotein G (HnRNPG)	27316	300199	Xq26.3
	Heterogeneous nuclear ribonucleoprotein H (hnRNPH)	3187	601035	5q35.3
	Heterogeneous nuclear ribonucleoprotein Q (HnRNPQ)	10492	-	6q14-15	ASD (Gregg et al., 2008)
	Homer protein homolog 1 (HOMER1)	9456	604798	5q14.2	SCZ (Norton et al., 2003; Spellmann et al., 2011); ASD (Kelleher III et al., 2012); MDD (Rietschel et al., 2010)
	La-related protein 1 (LARP1)	23367	612059	5q33.2
	La-related protein 4B (LARP4B)	23185	-	10p15.3	ASD (Hu et al., 2009)
	Microtubule-associated protein 2 (MAP-2)	4133	157130	2q34-35	ID (Pescucci et al., 2003); ASD (Pescucci et al., 2003; Mukaetova-Ladinska et al., 2004); SCZ (Arnold et al., 1991; Somenarain and Jones, 2010)
	Nck-associated protein 1 (NCKAP1)	10787	604891	2q32	ASD (Iossifov et al., 2012); AD (Suzuki et al., 2000; Yamamoto et al., 2001)	p-value=0,04249
	Peroxiredoxin-2 (PRDX2)	7001	600538	19p13.2	ID (Sanchez-Font et al., 2003)
	Poly A binding protein, cytoplasmic 4 (PABPC4)	8761	603407	1p32-p36		p-value=0,04181
	Polyadenylate-binding protein 1 (PABP-1)	26986	604679	8q22.2-23
	Purine-rich element-binding protein gamma (PURG)	29942	-	8p11
	Ras-related C3 botulinum toxin substrate 1 (Rac1)	5879	602048	7p22
	Regulator of nonsense transcripts 1 (UPF1)	5976	601430	19p13.2-13.11
	Rho GTPase-activating protein RICH2 (RICH2)	9912	-	17p12		p-value=0,02176
	Transcriptional activator protein Pur-beta (PURB)	5814	608887	7p13		p-value=0,03958
	U2-associated protein SR140 (SR140)	23350	-	3q23
	UPF0515 protein C19orf66 homolog	55337	-	19p13.2
	Wiskott-Aldrich syndrome protein family member 1 (WAVE1)	8936	605035	6q21

## Sheet: Table S6
	Supplementary Table 6
	Gene	nSNPs	Start	Stop	Gene based p- value		Best-SNP	SNP p-value
					all SNPs	top10% of SNPs
	ABI1	84	27075530	27189965	0.13039	0.09388	rs1409128	0.0213451
	ABI2	73	203901247	204005137	0.413	0.235	rs2465520	0.0219965
	AP2A1	52	54961991	55002181	0.422	0.212	rs35816883	0.0248342
	BAIAP2	63	76623556	76705827	0.10607	0.03388	rs6565524	0.00071705
	C19orf66	60	10057805	10064928	0.51	0.327	rs10415225	0.0300446
	CAPRIN1	54	34029805	34080733	0.213	0.189	rs10836156	0.0210958
	CYFIP1	132	20444124	20555044	0.235	0.157	rs7171787	0.0114964
	CYP46A1	77	99220507	99263391	0.484	0.324	rs10137937	0.0259761
	DCTN1	40	74441789	74461472	0.31498	0.06697	rs11684784	0.0259561
	DCTN2	47	56210360	56227245	0.10347	0.0816	rs1148550	0.0146773
	EIF4E	42	100020234	100070139	0.645	0.185	rs1230194	0.0157713
	ELAVL1	50	7929456	7976529	0.40976	0.08171	rs11542189	0.018683
	ELAVL2	146	23680102	23816063	0.32121	0.09338	rs1036106	0.00506749
	ELAVL3	48	11423142	11452803	0.734	0.372	rs17638167	0.0768585
	ELAVL4	69	50347224	50439643	0.01268	0.00759	rs10888679	0.00135459
	ERC2	489	55517375	56477431	0.288	0.109	rs7629639	0.00357096
	FAM120A	91	95253993	95368218	0.0233	0.00064	rs7853605	4.49e-05
	HNRNPH1	42	178973784	178983328	0.896	0.853	rs4563584	0.300372
	HOMER1	90	78705541	78845456	0.376	0.161	rs11750650	0.00625066
	HSPA8	46	122433409	122438054	0.42	0.38	rs1461496	0.0808682
	LARP1	67	154072654	154177356	0.811	0.447	rs17641488	0.049984
	LARP5	60	845483	921702	0.48	0.248	rs1536337	0.0478761
	MAP2	136	209997015	210307079	0.551	0.276	rs288077	0.0126559
	NCKAP1	66	183497849	183611474	0.03733	0.04249	rs10167133	0.00906324
	PABPC1	62	101784319	101803491	0.88	0.546	rs3115892	0.119249
	PABPC4	40	39799074	39815003	0.03583	0.04181	rs1180343	0.0167351
	PRDX2	37	12768633	12773694	0.29658	0.10057	rs8100505	0.0328015
	PURB	34	44882416	44891485	0.21334	0.03958	rs36047398	0.0126099
	PURG	54	30972862	31010773	0.748	0.552	rs7016874	0.099857
	RAC1	71	6380650	6410123	0.17259	0.07898	rs6463554	0.00808175
	RICH2	175	12633553	12835685	0.01609	0.02176	rs11078103	0.00115892
	RPS3	53	74788209	74794381	0.03927	0.02129	rs511190	0.00216487
	SR140	68	144203061	144262257	0.323	0.143	rs1965399	0.00302
	SYNCRIP	38	86380657	86409746	0.09348	0.09187	rs13209753	0.0257218
	UPF1	46	18803743	18840039	0.776	0.523	rs1468460	0.121809
	WASF1	67	110527714	110607900	0.587	0.448	rs4947051	0.193927
